# Supplementary material for: Short-Term Exposure to Benzo(a)Pyrene Causes Disruption of GnRH Network in Zebrafish Embryos
Source: Int J Mol Sci. 2023 Apr 7;24(8):6913. doi: 10.3390/ijms24086913 (PMC10138490; doi:10.3390/ijms24086913)
Supplement: Supplementary file 1 [file ijms-24-06913-s001.zip]

Archive with 1 entries (1 files):
- ijms-2273968-supplementary.pdf
